# Supplementary material for: Effect of juggling expertise on pointing performance in peripheral vision
Source: PLoS One. 2024 Jul 12;19(7):e0306630. doi: 10.1371/journal.pone.0306630 (PMC11244809; doi:10.1371/journal.pone.0306630)
Supplement: S1 File — (XLSX) [file pone.0306630.s001.xlsx]

## Sheet: Mean X
	Participant	Mean A30+B30+C30	Mean A40+B40+C40	Mean A50+B50+C50	Mean D30+F30+E30	Mean D40+F40+E40	Mean D50+F50+E50
	B1	0.67	-8.42	-14.17	10.24	0.9	-16.67
	B2	-6.14	-18.81	-37.38	-14.28	-27.35	-47.15
	B3	-15.8	-25.83	-54.61	-9.71	-21.28	-33.78
	B4	-1	-11.17	-21.89	-0.79	-9.37	-11.96
	B5	4.45	2.01	-3.11	8.45	9.18	-1.69
	B6	-0.64	3.39	6.48	9.21	0.68	-10.27
	B7	3.78	-1.78	-15.27	0.14	-11.76	-30.53
	B8	6.56	10.87	9.88	4.84	-10.95	-27.66
	B9	-7.1	-10.84	-7.15	-14.76	-24.97	-52.97
	E1	4.89	3.5	-3.25	14.58	5.94	9.49
	E2	0.62	-0.6	-9.93	3.59	-0.91	-18.6
	E3	1.37	-7.18	-26.25	11.18	3.17	-3.84
	E4	-1.94	-7.61	-14.73	9.84	-2.19	-17.79
	E5	-1.38	-3.91	-11.58	14.98	13.2	-14.09
	E6	-0.31	-0.53	-15.63	2.63	2.11	-12.18
	E7	-6.81	-7.55	-16.15	11.74	11.7	5.77

## Sheet: Mean Y
	Participant	Mean A30+B30+C30	Mean A40+B40+C40	Mean A50+B50+C50	Mean D30+F30+E30	Mean D40+F40+E40	Mean D50+F50+E50
	B1	7.97	1.25	-6.44	-12.96	-18.76	-25.3
	B2	-16.56	-24.54	-51.19	-19.98	-39.57	-61.09
	B3	-9.09	-16.2	-33.16	-3.73	-18.04	-29.58
	B4	-12.33	-15	-20.25	10.49	-4.68	-20.63
	B5	11.32	4.77	-4.25	-1.11	-1.93	-13.68
	B6	-7.72	1.49	11.05	-6.94	-17.46	-4.93
	B7	20.37	20.22	0.38	3.83	-6.95	-32.57
	B8	-4.34	-2.28	-3.25	-2.18	-18.84	-15.8725
	B9	8.47	13.58	16.68	-17.71	-32.51	-51.74
	E1	-7.53	-16.74	-31.7	-0.74	-3.94	-10.83
	E2	6.2	-0.91	-18.43	-1.59	-11.18	-36.43
	E3	-0.68	-5.91	-14.72	-2.51	-13.25	-20.9
	E4	-17.99	-25.01	-26.76	1.19	-10.51	-31.26
	E5	14.45	11.87	2.61	-0.91	-6.24	-29.55
	E6	-7.93	-6.79	-10.95	-15.85	-20.69	-15.1
	E7	-5.28	-8.52	-20.69	-12.64	-20.25	-26.48

## Sheet: STD X
	Participant	STD A30+B30+C30	STD A40+B40+C40	STD A50+B50+C50	STD D30+F30+E30	STD D40+F40+E40	STD D50+F50+E50
	B1	6.95	14.49	15.98	12.65	17.09	23.24
	B2	10.4	16.93	21.34	10.84	20.53	24.01
	B3	9.48	12.81	23.94	14.51	19.53	29.67
	B4	7.76	9.67	14.81	14.72	12.69	24.18
	B5	7.81	8.12	15.86	8.94	14.63	21.08
	B6	6.61	9.6	19.08	12.22	11.66	24.27
	B7	5.82	6.6	11.1	6.53	12.94	21.78
	B8	5.2	6.46	15.9	9.59	11.42	25.35
	B9	5.39	6.69	13.38	9.32	15.21	18.61
	E1	6.98	10.1	13.51	10.42	13.12	16.62
	E2	7.02	9.87	15.22	11.36	14	16.65
	E3	5.69	11.78	20.01	9.4	15.96	23.95
	E4	6.61	10.54	15.41	10.44	16.03	24.9
	E5	5.48	9.02	16.32	8.56	15.2	20.09
	E6	8.06	6.91	15.26	10.39	16.38	24.02
	E7	5.56	9.28	13.39	9.72	15.66	27.5

## Sheet: STD Y
	Participant	STD A30+B30+C30	STD A40+B40+C40	STD A50+B50+C50	STD D30+F30+E30	STD D40+F40+E40	STD D50+F50+E50
	B1	6.67	8.86	10.83	9.28	17.44	20.36
	B2	11.97	12.9	29.42	17.44	24.28	30.11
	B3	8.5	11.16	20.39	10.34	15.4	20.4
	B4	5.95	9.28	18.93	8.66	16.63	30.76
	B5	8.09	9.76	15	9.08	16.42	18.98
	B6	10.2	12.02	22.73	13.83	15.33	27.07
	B7	14.13	14.46	13.59	10.05	11.26	16.03
	B8	5.3	16.08	11.34	11.91	15.82	26.56
	B9	9.13	11.25	24.21	13.66	19.22	27.25
	E1	8.94	12.35	19.94	13.88	16.06	13.41
	E2	9.36	12.71	23.08	7.6	18.12	28.96
	E3	7.08	12.42	19.6	5.72	12.74	28.46
	E4	9.03	10.93	13.49	9.81	8.62	15.15
	E5	8.93	12.02	10.19	5.54	13.53	18.32
	E6	7.33	12.66	17.24	10.43	13.96	21.44
	E7	11.52	12.53	16.46	12.53	15.29	21.34

## Sheet: intra-individual variability X
		Beginners	Experts
	A30	4.8	4.63
	A40	8.07	5.7
	A50	9.92	5.42
	B30	10.12	6.45
	B40	12.72	4.13
	B50	24.02	10.05
	C30	10.88	2.68
	C40	16.22	8.11
	C50	29.81	11.97
	D30	14.13	5.21
	D40	12.82	8.2
	D50	23.11	17.09
	E30	12.15	6.3
	E40	16.45	7.48
	E50	19.9	11.84
	F30	6.55	6.01
	F40	10.14	6.58
	F50	14.62	14.19

## Sheet: Intra-individual variability Y
		Beginners	Experts
	A30	16.29	13.71
	A40	16.3	13.92
	A50	21.32	19.57
	B30	15.13	11.33
	B40	16.03	14.35
	B50	30.51	11.9
	C30	10.54	8.73
	C40	13.21	11.04
	C50	18.59	13.77
	D30	7.59	3.35
	D40	9.56	3.17
	D50	14.19	9.67
	E30	13.6	10.47
	E40	15.12	4.87
	E50	19.34	10.15
	F30	13.31	8.9
	F40	18.91	15.13
	F50	36.08	15.79
